# Supplementary material for: Towards Developing Novel Prostate Cancer Recurrence Suppressors: Acute Toxicity of Pseurotin A, an Orally Active PCSK9 Axis-Targeting Small-Molecule in Swiss Albino Mice
Source: Molecules. 2023 Feb 2;28(3):1460. doi: 10.3390/molecules28031460 (PMC9922019; doi:10.3390/molecules28031460)
Supplement: Supplementary file 1 [file molecules-28-01460-s001.zip]

Archive with 1 entries (1 files):
- molecules-2180548-supplementary.pdf
